# Supplementary material for: Increasing incidence of reported scabies infestations in the Netherlands, 2011–2021
Source: PLoS One. 2022 Jun 24;17(6):e0268865. doi: 10.1371/journal.pone.0268865 (PMC9231777; doi:10.1371/journal.pone.0268865)
Supplement: S1 File — (XLSX) [file pone.0268865.s002.xlsx]

## Sheet: Source
Source: The Dutch Foundation for Pharmaceutical Statistics (SFK)

## Sheet: Dispensations by year by type
Number of dispensations		Scabicide				three-months-average
Year	Month	Permethrin	Ivermectin	Benzyl benzoate	Total	Permethrin (3-months-average)	Ivermectin (3-months-average)	Benzyl benzoate (3-months-average)
2011	1	1971.25	324.57	20.5346	2316.36	1971.25	324.57	20.5346
	2	1859.6	283.305	30.1965	2173.1	1915.42	303.938	25.3656
	3	2026.5	275.736	27.1642	2329.4	1952.45	294.537	25.9651
	4	1620.39	209.082	52.9242	1882.4	1835.5	256.041	36.7616
	5	1748.41	269.379	27.9057	2045.7	1798.44	251.399	35.998
	6	1981.57	250.256	22.2373	2254.06	1783.46	242.906	34.3557
	7	1899.24	309.274	28.4988	2237.01	1876.41	276.303	26.2139
	8	2227.91	303.024	33.3285	2564.26	2036.24	287.518	28.0215
	9	2370.55	390.055	41.2572	2801.86	2165.9	334.118	34.3615
	10	2199.43	355.4	51.8466	2606.67	2265.96	349.493	42.1441
	11	2293.97	334.925	31.3693	2660.26	2287.98	360.127	41.491
	12	2069.95	325.894	33.2234	2429.07	2187.78	338.74	38.8131
2012	1	2313	375.615	32.0989	2720.72	2225.64	345.478	32.2306
	2	1747.34	282.709	24.2628	2054.31	2043.43	328.073	29.8617
	3	2012.56	320.051	39.9661	2372.57	2024.3	326.125	32.1093
	4	1931.18	320.05	13.3748	2264.6	1897.03	307.603	25.8679
	5	2080.64	313.865	22.3663	2416.88	2008.13	317.988	25.2358
	6	1592.99	232.924	21.7499	1847.66	1868.27	288.946	19.1637
	7	1868.42	307.682	24.9359	2201.04	1847.35	284.823	23.0174
	8	1940.52	306.566	15.1988	2262.29	1800.64	282.39	20.6282
	9	2090.99	388.717	21.7936	2501.5	1966.64	334.322	20.6428
	10	2642.15	413.172	24.4207	3079.74	2224.55	369.485	20.471
	11	2431.15	417.347	38.2682	2886.77	2388.1	406.412	28.1609
	12	1959.88	395.327	23.6756	2378.89	2344.4	408.615	28.7882
2013	1	2439.69	430.452	18.7063	2888.85	2276.91	414.375	26.8834
	2	1985.82	350.164	14.3386	2350.32	2128.46	391.981	18.9068
	3	2128.53	329.798	21.3453	2479.68	2184.68	370.138	18.1301
	4	1891.46	312.335	22.848	2226.64	2001.94	330.766	19.5106
	5	2011.23	557.248	28.4032	2596.88	2010.41	399.794	24.1988
	6	1633.12	414.608	23.3993	2071.13	1845.27	428.064	24.8835
	7	1653.8	404.194	13.2352	2071.23	1766.05	458.683	21.6792
	8	1626.79	367.237	18.8578	2012.89	1637.9	395.346	18.4974
	9	2426.86	751	20.2854	3198.15	1902.49	507.477	17.4595
	10	3447.99	874.04	62.157	4384.19	2500.55	664.093	33.7667
	11	2909.03	681.447	32.1653	3622.64	2927.96	768.829	38.2026
	12	2597.91	641.477	39.2822	3278.67	2984.98	732.321	44.5349
2014	1	2796.11	598.747	38.5344	3433.39	2767.68	640.557	36.6606
	2	2178.85	499.345	34.8458	2713.04	2524.29	579.856	37.5542
	3	2375.76	469.155	38.1322	2883.05	2450.24	522.415	37.1708
	4	2245.44	659.131	25.5179	2930.08	2266.68	542.543	32.8319
	5	2366.12	1545.43	27.1657	3938.71	2329.1	891.238	30.2719
	6	2355.72	1236.09	24.406	3616.22	2322.42	1146.88	25.6965
	7	2532	826.534	33.1835	3391.71	2417.94	1202.68	28.2517
	8	2299.8	705.631	28.0436	3033.48	2395.84	922.753	28.5444
	9	3169.57	978.216	33.9603	4181.75	2667.12	836.793	31.7291
	10	3510.75	834.775	52.2983	4397.82	2993.38	839.54	38.1007
	11	3319.91	787.114	31.9862	4139.01	3333.41	866.701	39.4149
	12	3612.6	890.239	58.4992	4561.34	3481.09	837.376	47.5946
2015	1	3422.64	833.051	39.3599	4295.05	3451.72	836.801	43.2817
	2	2745.85	731.207	19.914	3496.98	3260.36	818.165	39.2577
	3	3118.27	805.049	41.0575	3964.38	3095.59	789.769	33.4438
	4	2881.55	836.82	37.9967	3756.37	2915.23	791.026	32.9894
	5	2604.72	1133.04	31.0973	3768.86	2868.18	924.971	36.7172
	6	2568.87	1339.03	25.3235	3933.22	2685.05	1102.96	31.4725
	7	2388.8	4279.24	28.1644	6696.2	2520.79	2250.44	28.1951
	8	2241.03	3583.56	34.5585	5859.15	2399.56	3067.28	29.3488
	9	3370.62	2998.22	26.3745	6395.21	2666.81	3620.34	29.6991
	10	3944.66	2702.11	35.7449	6682.52	3185.44	3094.63	32.226
	11	3719.13	2117.92	25.3811	5862.43	3678.14	2606.08	29.1668
	12	3907.42	1923.29	30.5383	5861.25	3857.07	2247.77	30.5547
2016	1	3916.95	2204.79	22.998	6144.74	3847.84	2082	26.3058
	2	3841.14	1765.4	40.8902	5647.43	3888.5	1964.49	31.4755
	3	3717.05	1718.38	34.3423	5469.77	3825.05	1896.19	32.7435
	4	3134.96	1757.28	158.78	5051.02	3564.38	1747.02	78.004
	5	2630.95	1477.2	83.383	4191.53	3160.99	1650.95	92.1683
	6	3256.73	1353.32	26.4218	4636.47	3007.55	1529.27	89.5281
	7	2867.68	1357.11	30.5977	4255.38	2918.45	1395.87	46.8008
	8	2797.07	1517.67	19.3539	4334.09	2973.83	1409.37	25.4578
	9	3573.24	1229.18	44.8291	4847.25	3079.33	1367.99	31.5936
	10	4248.9	1540.36	42.4846	5831.74	3539.74	1429.07	35.5558
	11	4317	1730.81	29.6611	6077.47	4046.38	1500.12	38.9916
	12	4222.68	1570.55	24.6442	5817.87	4262.86	1613.91	32.2633
2017	1	4332	1397.03	23.8144	5752.84	4290.56	1566.13	26.0399
	2	3540.26	1166.53	27.2175	4734.01	4031.65	1378.03	25.2254
	3	4344.84	1569.7	34.2493	5948.79	4072.37	1377.75	28.4271
	4	3483.56	1148.58	27.2035	4659.35	3789.56	1294.94	29.5568
	5	4136.89	1284.9	42.5586	5464.35	3988.43	1334.39	34.6704
	6	2998.57	1117.38	30.0375	4145.99	3539.68	1183.62	33.2665
	7	3070.84	972.763	33.2826	4076.88	3402.1	1125.01	35.2929
	8	3125.62	1018.89	39.1383	4183.65	3065.01	1036.35	34.1528
	9	4335.64	1277.65	40.7778	5654.06	3510.7	1089.77	37.7329
	10	5370.1	1530.03	40.5073	6940.64	4277.12	1275.52	40.1411
	11	5475.82	1688.63	52.3855	7216.84	5060.52	1498.77	44.5569
	12	4548.44	1363.87	39.5511	5951.86	5131.45	1527.51	44.148
2018	1	5287.15	1716.07	61.5282	7064.75	5103.8	1589.52	51.1549
	2	4613.93	1474.66	56.4988	6145.09	4816.51	1518.2	52.526
	3	4829.44	1979.35	48.5507	6857.34	4910.17	1723.36	55.5259
	4	3864.36	1294.69	25.5597	5184.6	4435.91	1582.9	43.5364
	5	3634.24	1241.59	33.4109	4909.25	4109.35	1505.21	35.8404
	6	4730.38	1304.56	45.7731	6080.71	4076.33	1280.28	34.9146
	7	3287.14	1195.81	39.0909	4522.04	3883.92	1247.32	39.425
	8	2809.27	892.032	33.6143	3734.91	3608.93	1130.8	39.4928
	9	4036	1492.06	40.3571	5568.42	3377.47	1193.3	37.6874
	10	4970.95	1625.15	83.1571	6679.26	3938.74	1336.41	52.3762
	11	5133.66	1626.07	68.2766	6828.01	4713.54	1581.09	63.9303
	12	4863.58	1375.67	34.7952	6274.05	4989.4	1542.3	62.0763
2019	1	5243.09	1514.94	38.375	6796.41	5080.11	1505.56	47.149
	2	4722.51	1470.61	56.2857	6249.41	4943.06	1453.74	43.152
	3	5231.43	1960.47	75	7266.9	5065.68	1648.67	56.5536
	4	4954.42	1469.5	71.4167	6495.33	4969.46	1633.52	67.5675
	5	4696.38	1442.83	72	6211.22	4960.74	1624.27	72.8056
	6	5120.52	1474.08	66.5595	6661.16	4923.77	1462.14	69.9921
	7	3137.97	1058.57	51.3095	4247.85	4318.29	1325.16	63.2897
	8	3089.65	1030.7	43.2679	4163.61	3782.72	1187.78	53.7123
	9	4202.48	1358.44	67.7202	5628.64	3476.7	1149.23	54.0992
	10	5690.19	1604.13	49	7343.31	4327.44	1331.09	53.3294
	11	5845.34	1675.63	66.4361	7587.4	5246	1546.07	61.0521
	12	5547.96	1970.4	32.1111	7550.47	5694.5	1750.05	49.1824
2020	1	6808.71	2132.28	86.5667	9027.56	6067.34	1926.1	61.7046
	2	6648.85	1780.44	48.1667	8477.46	6335.18	1961.04	55.6148
	3	6830.97	1760.87	85.5857	8677.43	6762.85	1891.2	73.4397
	4	4620.2	1797.4	213.333	6630.93	6033.34	1779.57	115.695
	5	5034.18	1710.03	129.078	6873.29	5495.12	1756.1	142.666
	6	4798.06	1772.81	104.567	6675.44	4817.48	1760.08	148.993
	7	4422.13	1559.46	75.7357	6057.33	4751.46	1680.77	103.127
	8	3525.15	1368.28	92.1667	4985.6	4248.45	1566.85	90.8232
	9	5002.64	1761.74	94.8778	6859.25	4316.64	1563.16	87.5934
	10	6344.74	2065.25	176.495	8586.48	4957.51	1731.76	121.18
	11	6908.82	2499.53	143.604	9551.96	6085.4	2108.84	138.326
	12	7180.64	2564.39	202.938	9947.97	6811.4	2376.39	174.346
2021	1	6969.64	2673.47	205.727	9848.83	7019.7	2579.13	184.09
	2	6207.18	2213.36	206.296	8626.84	6785.82	2483.74	204.987
	3	7576.85	2781.05	226.308	10584.2	6917.89	2555.96	212.777
	4	6879.7	2477.23	166.241	9523.17	6887.91	2490.55	199.615
	5	6201.62	2344.63	116.336	8662.58	6886.06	2534.3	169.628
	6	5394.75	2129.8	114.664	7639.22	6158.69	2317.22	132.414
	7	5498.21	2177.49	148.328	7824.03	5698.2	2217.3	126.442
	8	5690.96	2063.97	160.338	7915.26	5527.97	2123.75	141.11
	9	8233.19	2651.15	163.887	11048.2	6474.12	2297.54	157.517
	10	10886.4	3578.06	287.13	14751.6	8270.19	2764.39	203.785
	11	15180.5	4972.11	336.517	20489.2	11433.4	3733.77	262.511
	12	18824.8	6589.47	294.99	25709.3	14963.9	5046.55	306.212
Total		517806	176562	7948.78	702317

## Sheet: Dispensations by year and age
Number of dispensations
Age group	Ivermectin	Permethrin	Total
0-5y	1692.67	16862.8	18555.5
5-10y	5193.36	20763	25956.4
10-15y	6735.01	23356.9	30091.9
15-20y	22506	47620.8	70126.8
20-25y	41013.9	97394.9	138409
25-30y	21738.8	46189.2	67928
30-35y	11692.2	25824.4	37516.6
35-40y	8408.12	20738	29146.1
40-45y	8315.33	20533.5	28848.8
45-50y	9513.22	23560.7	33073.9
50-55y	11059.5	26316.7	37376.2
55-60y	8983.85	20635	29618.8
60-65y	5878.11	12471.8	18349.9
>65y	11447.1	21482.6	32929.7
unknown	2384.87	94055.7	96440.6
Total	176562	517806	694368

## Sheet: Dispensations by gender
Number of dispensations
Year	M	F	Total	Male %
2011	10576.3	9355.81	19932.1	0.530616
2012	11359.8	10470	21829.8	0.520379
2013	13907.3	13214.3	27121.6	0.512775
2014	20118.2	16928.8	37047	0.543046
2015	30367.9	23534.8	53902.7	0.563383
2016	29251.3	25108.6	54359.9	0.538104
2017	30532.6	27554.4	58087	0.525635
2018	33111.4	29691.3	62802.7	0.527229
2019	36449.4	32973.8	69423.2	0.525032
2020	44594.5	38873.6	83468.1	0.53427
2021	61611.4	57383.5	118995	0.517765
Total	321880	285089	606969
